# Supplementary material for: Metabolomic Signatures of Autism Spectrum Disorder
Source: J Pers Med. 2022 Oct 17;12(10):1727. doi: 10.3390/jpm12101727 (PMC9604590; doi:10.3390/jpm12101727)
Supplement: Supplementary file 1 [file jpm-12-01727-s001.zip]

Archive with 2 entries (2 files):
- Figure S1 normalization.png
- Table S1.pdf
